# Supplementary material for: Dietary fiber and probiotics based on gut microbiota targeting for functional constipation in children with cerebral palsy
Source: Front Pediatr. 2022 Oct 6;10:1001789. doi: 10.3389/fped.2022.1001789 (PMC9616111; doi:10.3389/fped.2022.1001789)
Supplement: Supplementary file 1 [file Table_1.XLSX]

## Sheet: Sheet1
Comparison of the abundance of the top 20 dominant bacteria in general diet group and liquid group at baseline
The top 20 dominant bacteria	General Diet Group(n=9)	Liquit Diet Group(n = 19)	P value	FDR value
Prevotella (mean ± SD, %)	20.80±21.38	12.45±16.19	0.35	0.7428
Bifidobacterium(mean ± SD, %)	8.82 ± 16.63	20.68 ± 16.63	0.0344	0.03789
Bacteroides(mean ± SD, %)	7.00±5.87	8.72±7.71	0.6939	0.9078
Clostridium_IV(mean ± SD, %)	5.71±3.96	2.22±2.37	0.0304	0.3789
Oscillibacter (mean ± SD,%)	5.63±5.11	2.95±2.08	0.1684	0.5835
Lachnospiracea_incertae_sedis(mean±SD,%)	3.89±2.26	2.30±2.33	0.0616	0.4199
Fusobacterium (mean ± SD,%)	3.27±5.95	0.23±0.48	0.0304	0.3789
Faecalibacterium (mean ± SD,%)	3.03±2.34	2.65±3.00	0.3251	0.7321
Megasphaera(mean ± SD,%)	2.87±5.27	3.84±4.02	0.2009	0.6652
Parabacteroides(mean ± SD,%)	2.52±2.33	4.27±3.75	0.2188	0.6936
Alloprevotella(mean ± SD,%)	2.32±3.41	2.60±5.91	0.0013	0.0031
Clostridium_XlVa (mean ± SD,%)	1.56±1.06	1.58±1.13	0.9216	0.9739
Blautia(mean ± SD,%)	1.15±0.86	0.66±0.71	0.1684	0.5835
Sutterella(mean ± SD,%)	1.12±0.87	1.62±2.16	0.844	0.9527
Escherichia/Shigella(mean ± SD,%)	0.94±0.91	0.62±0.67	0.2378	0.696
Acidaminococcus(mean ± SD,%)	0.90±1.08	0.72±0.64	0.8057	0.9312
Collinsella(mean ± SD,%)	0.89±0.79	4.34±4.21	0.0027	0.3789
Akkermansia(mean ± SD,%)	0.88±1.68	1.17±1.93	0.8056	0.9312
Alistipes(mean ± SD,%)	0.80±1.23	0.80±0.98	0.658	0.8994
Streptococcus(mean ± SD,%)	0.77±2.06	0.52±1.09	0.3252	0.7321
