# Supplementary material for: Dietary fiber and probiotics based on gut microbiota targeting for functional constipation in children with cerebral palsy
Source: Front Pediatr. 2022 Oct 6;10:1001789. doi: 10.3389/fped.2022.1001789 (PMC9616111; doi:10.3389/fped.2022.1001789)
Supplement: Supplementary file 2 [file Table_2.XLSX]

## Sheet: Sheet1
Changes of the abundance of the top 20 dominant bacteria in the general diet group at three timepoints
The top 18 dominant bacteria	Pre-intervention	One-month intervention	Six-month intervention
Bacteroides(mean ± SD, %)	7.00±5.87	19.21±9.38	12.40±11.31
Prevotella(mean ± SD, %)	20.80±21.38	5.21 ± 5.29	8.07 ± 6.47
Bifidobacterium(mean ± SD, %)	8.82 ± 16.63	5.60±5.77	7.40±4.31
Clostridium_IV(mean ± SD, %)	5.71±3.96	4.11±1.62	4.46±1.74
Oscillibacter (mean ± SD,%)	5.63±5.11	4.29±2.22	6.06±2.90
Lachnospiracea_incertae_sedis(mean±SD,%)	3.89±2.26	4.55±2.44	3.70±2.53
Fusobacterium (mean ± SD,%)	3.27±5.95	2.49±2.88	3.49±6.24
Faecalibacterium (mean ± SD,%)	3.03±2.34	4.15±1.48	2.59±1.48
Megasphaera (mean ± SD,%)	2.87±5.27	1.21±0.79	2.70±5.17
Parabacteroides(mean ± SD,%)	2.52±2.33	4.17±2.51	5.08±2.34
Alloprevotella(mean ± SD,%)	2.32±3.41	0.33±0.19	1.89±1.67
Clostridium_XlVa (mean ± SD,%)	1.56±1.06	3.51±1.15	2.65±1.47
Blautia(mean ± SD,%)	1.15±0.86	1.42±0.53	1.15±0.62
Sutterella(mean ± SD,%)	1.12±0.87	1.07±0.83	1.03±0.39
Escherichia/Shigella(mean ± SD,%)	0.94±0.91	2.26±1.80	1.66±1.53
Klebsiella(mean ± SD,%)	0.15±0.21	4.00±8.35	0.30±0.58
Collinsella(mean ± SD,%)	0.89±0.79	0.63±0.24	0.89±0.37
Akkermansia(mean ± SD,%)	0.88±1.68	1.60±2.66	0.30±0.55
Alistipes(mean ± SD,%)	0.80±1.23	0.79±0.50	0.99±0.71
Streptococcus(mean ± SD,%)	0.77±2.06	0.10±0.06	0.39±0.77
