# Supplementary material for: Dietary fiber and probiotics based on gut microbiota targeting for functional constipation in children with cerebral palsy
Source: Front Pediatr. 2022 Oct 6;10:1001789. doi: 10.3389/fped.2022.1001789 (PMC9616111; doi:10.3389/fped.2022.1001789)
Supplement: Supplementary file 3 [file Table_3.XLSX]

## Sheet: Sheet1
Changes of the abundance of the top 20 dominant bacteria in the liquid diet group at three timepoints
The top 20 dominant bacteria	Pre-intervention	One-month intervention	Six-month intervention
Bifidobacterium(mean ± SD, %)	20.68 ± 16.63	12.06±7.26	32.32±18.70
Prevotella(mean ± SD, %)	12.45±16.19	13.59 ± 11.85	1.85 ± 1.42
Bacteroides(mean ± SD, %)	8.72±7.71	14.81±7.68	7.53±7.51
Collinsella(mean ± SD,%)	4.34±4.21	0.63±0.24	0.89±0.37
Parabacteroides(mean ± SD,%)	4.27±3.75	4.17±2.51	5.08±2.34
Megasphaera(mean ± SD,%)	3.84±4.02	1.21±0.79	2.70±5.17
Oscillibacter (mean ± SD,%)	2.95±2.08	3.33±1.31	4.32±1.58
Faecalibacterium (mean ± SD,%)	2.65±3.00	4.15±1.48	2.59±1.48
Alloprevotella(mean ± SD,%)	2.60±5.91	0.33±0.19	1.89±1.67
Lachnospiracea_incertae_sedis(mean±SD,%)	2.30±2.33	3.86±1.62	2.62±1.24
Clostridium_IV(mean ± SD, %)	2.22±2.37	2.65±1.28	2.94±1.19
Megamonas(mean ± SD, %)	2.05±5.37	0.71±1.02	2.94±1.19
Sutterella(mean ± SD,%)	1.62±2.16	1.07±0.83	1.03±0.39
Clostridium_XlVa (mean ± SD,%)	1.58±1.13	3.51±1.15	2.65±1.47
Akkermansia(mean ± SD,%)	1.17±1.93	1.60±2.66	0.30±0.55
Catenibacterium(mean ± SD,%)	0.98±1.36	1.35±1.62	2.28±2.46
Phascolarctobacterium(mean ± SD,%)	0.95±1.08	0.34±0.19	0.12±0.11
Gemmiger(mean ± SD,%)	0.81±1.68	0.58±0.31	1.11±0.99
Alistipes(mean ± SD,%)	0.80±0.98	0.79±0.50	0.99±0.71
Blautia(mean ± SD,%)	0.66±0.71	1.42±0.53	1.15±0.62
