# Supplementary material for: Dietary fiber and probiotics based on gut microbiota targeting for functional constipation in children with cerebral palsy
Source: Front Pediatr. 2022 Oct 6;10:1001789. doi: 10.3389/fped.2022.1001789 (PMC9616111; doi:10.3389/fped.2022.1001789)
Supplement: Supplementary file 4 [file Table_4.XLSX]

## Sheet: Sheet1
Changes of abundance of probiotics in the general diet group at three timepoints (mean ± SD).
Genus	pre-intervention	One-month intervention	Six-month intervention	P value (pre- vs one-month intervention)	P value (pre- vs six-month intervention)
Lactobacillus	0.0661±0.0997	0.1339±0.1055	0.1407±0.1502	0.596	0.158
Bifidobacterium	8.8179±16.6314	5.6035±5.7671	7.3992±4.3123	0.077	0.111
Clostridium	7.9263±4.6011	8.7353±2.7794	8.2450±3.1322	0.791	1
Clostridium_IV	5.7130±3.9603	4.1067±1.6176	4.4595±1.7363	0.377	0.596
Clostridium_XlVa	1.5597±1.0576	3.5114±1.1483	2.6450±1.4694	0.005	0.185
Clostridium_sensu_stricto	0.3380±0.4398	0.5299±0.2232	0.6509±0.5816	0.077	0.093
Clostridium_XlVb	0.1593±0.1655	0.1817±0.1269	0.1598±0.0903	0.377	0.536
Clostridium_XVIII	0.1558±0.1678	0.4053±0.2265	0.3298±0.6121	0.017	0.659
