# Supplementary material for: Dietary fiber and probiotics based on gut microbiota targeting for functional constipation in children with cerebral palsy
Source: Front Pediatr. 2022 Oct 6;10:1001789. doi: 10.3389/fped.2022.1001789 (PMC9616111; doi:10.3389/fped.2022.1001789)
Supplement: Supplementary file 5 [file Table_5.XLSX]

## Sheet: Sheet1
Changes of abundance of probiotics in the liquid diet group at three timepoints (mean ± SD).
Genus	pre-intervention	One-month intervention	Six-month intervention	P value (pre- vs one-month intervention)	P value (pre- vs six-month intervention)
Lactobacillus	0.0332±0.0522	0.1304±0.1381	0.5156±0.7946	0.001	0
Bifidobacterium	20.6816±16.6349	12.0629±7.2618	32.3191±18.7064	0.307	0.047
Clostridium	4.4997±3.3378	6.6342±2.5942	5.1066±1.4805	0.033	0.308
Clostridium_IV	2.2163±2.3703	2.6537±1.2842	2.9365±1.1905	0.137	0.085
Clostridium_sensu_stricto	0.5072±0.8519	1.5424±1.6814	0.4944±0.4986	0.001	0.152
Clostridium_XlVa	1.5749±1.1317	2.1135±0.9210	1.6305±0.5925	0.08	0.381
Clostridium_XlVb	0.1267±0.1927	0.1195±0.0870	0.1324±0.0822	0.199	0.085
Clostridium_XVIII	0.0722±0.1143	0.2047±0.1683	0.0747±0.0525	0	0.09
